# Supplementary material for: Soluble Urokinase Plasminogen Activator Receptor (suPAR) Plasma Concentration Is Reduced Using Minimized Extracorporeal Circulation: Results of a Secondary Analysis of a Prospective Observational Study
Source: J Clin Med. 2025 Jul 16;14(14):5020. doi: 10.3390/jcm14145020 (PMC12296034; doi:10.3390/jcm14145020)
Supplement: Supplementary file 1 [file jcm-14-05020-s001.zip]

Archive with 1 entries (1 files):
- jcm-3676123-supplementary.pdf
